# Supplementary material for: The Effects of Exercise Habit on Albuminuria and Metabolic Indices in Patients with Type 2 Diabetes Mellitus: A Cross-Sectional Study
Source: Medicina (Kaunas). 2022 Apr 23;58(5):577. doi: 10.3390/medicina58050577 (PMC9143753; doi:10.3390/medicina58050577)
Supplement: Supplementary file 1 [file medicina-58-00577-s001.zip]

Archive with 1 entries (1 files):
- medicina-1622290-supplementary.pdf
